# Supplementary material for: Improving Brain Metabolite Detection with a Combined Low-Rank Approximation and Denoising Diffusion Probabilistic Model Approach
Source: Bioengineering (Basel). 2024 Nov 20;11(11):1170. doi: 10.3390/bioengineering11111170 (PMC11592133; doi:10.3390/bioengineering11111170)
Supplement: Supplementary file 1 [file bioengineering-11-01170-s001.zip]

Archive with 1 entries (1 files):
- bioengineering-3288730-supplementary.pdf
